# Supplementary material for: Two Rac1 pools integrate the direction and coordination of collective cell migration
Source: Nat Commun. 2022 Oct 12;13:6014. doi: 10.1038/s41467-022-33727-6 (PMC9556596; doi:10.1038/s41467-022-33727-6)
Supplement: Supplementary file 13 — Source Data [file 41467_2022_33727_MOESM13_ESM.xlsx]

## Sheet: fig1 b
	Balanced	Loose	Tight
	0.1724	0.3929	0.0604
	0.1415	0.42973	0
	0.1561	0.3209	0.0551
	0.1345	0.5898	0
	0.2131	0.302	0.0501
	0.2089	0.3537	0.0483
	0.1837	0.3564	0.0215
	0.171908	0.2811	0
	0.1756	0.452	0.0043
	0.189815	0.620403	0.0018
	0.2131	0.3182	0
	0.196759	0.3525	0
	0.2365	0.2816	0.0227
	0.125424	0.3289	0.037
	0.1186	0.3077	0
	0.1291	0.277273	0.0414
	0.1301	0.3082	0
	0.2167	0.2784	0
	0.2447	0.377	0.0597
	0.2008	0.2773	0.0412
	0.223	0.2549	0
	0.2029	0.293966	0
	0.2401	0.332162	0
	0.2289	0.4036	0
	0.1742	0.2676	0
	0.132	0.4802	0
	0.151659	0.357	0.0147
	0.2219	0.4961	0
	0.104	0.3	0.0184
	0.2008	0.3022	0
	0.2149	0.3689	0
	0.2411	0.3815	0
	0.22	0.3703	0.0404
	0.1249	0.385	0
	0.1554	0.329293	0
	0.118734	0.26	0.0576
	0.1776	0.6214	0.0451
	0.1041	0.3002	0
	0.2167	0.349328	0
	0.128266	0.308889	0
	0.1109	0.3405	0
	0.1071	0.3774	0
	0.2255	0.2752	0
	0.107232	0.4969	0
	0.2174	0.3397	0
	0.2414	0.3883	0
	0.2369	0.3278	0
	0.2	0.3772	0
	0.2216	0.3681	0.0025
	0.2151	0.3095	0.0075
	0.11254	0.3481	0
	0.1453	0.4141	0
	0.1746	0.2813	0.0657
	0.1354	0.4331	0.0015
	0.163077	0.461333	0.0482
	0.1205	0.4611	0.0341
	0.1159	0.281501	0
	0.1502	0.4382	0
	0.233	0.3591	0.0207
	0.1245	0.3742	0
	0.1861	0.3829	0.0437
	0.151	0.441118	0.015
	0.2314	0.313869	0
	0.16	0.2704	0.0393
	0.1851	0.6704	0.0172
	0.1916	0.2933	0
	0.1813	0.252874	0.0387
	0.1745	0.2958	0
	0.235012	0.2958	0
	0.1494	0.360614	0.0988
	0.129594	0.3805	0.0864
	0.2291	0.4256	0
	0.112392	0.426	0
	0.1881	0.6887	0.0283
	0.2236	0.473161	0.0421
	0.2226	0.4301	0
	0.1618	0.387387	0.0361
	0.2024	0.4344	0.076
	0.101205	0.5994	0.0511
	0.170984	0.254766	0
	0.153005	0.3478	0.0153
	0.2484	0.439	0.0519
	0.2349	0.408889	0.0021
	0.1234	0.45	0
	0.166	0.3778	0.0172
	0.163978	0.34331	0.0021
	0.128931	0.334	0.0435
	0.204	0.3903	0.0437
	0.15099	0.2642	0
	0.2292	0.2953	0.0304
	0.183374	0.3156	0
	0.160748	0.3182	0
		0.2587	0.0396
		0.3738	0.0128
		0.3561	0
		0.2514	0
		0.2852	0.0766
		0.4095	0.0582
		0.302381	0.0542
		0.3074	0.0033
		0.3889	0
		0.2906	0
		0.3958	0
		0.3255	0
			0
			0
			0.0706
			0
			0
			0

## Sheet: fig1 c
		balanced	loose	tight
		0.120586	0.37356	0
		0.179358	0.278387	0.0398392
		0.0958574	0.381821	0
		0.0879441	0.430158	0
		0.129428	0.412433	0
		0.101402	0.484026	0
		0.186391	0.477886	0.0569186
		0.189951	0.355023	0
		0.0887899	0.345177	0
		0.168921	0.644487	0.028661
		0.143753	0.376228	0
		0.109718	0.429588	0
		0.10312	0.363372	0
		0.149703	0.406258	0
		0.127246	0.31164	0
		0.135187	0.341247	0
		0.157384	0.533822	0
		0.121962	0.421486	0
		0.0950039	0.453742	0.00506066
		0.161379	0.3916	0
		0.0980015	0.563511	0
		0.125963	0.453836	0
		0.135811	0.434981	0
		0.15781	0.39498	0.0361839
		0.150196	0.313632	0.00263778
		0.13421	0.316602	0
		0.127377	0.459696	0
		0.141628	0.388945	0
		0.108151	0.408199	0
		0.0994655	0.388753	0.0189563
		0.111273	0.386122	0
		0.137485	0.356486	0
		0.121666	0.370754	0.0179812
		0.118712	0.454518	0.00443235
		0.159803	0.377828	0
		0.130305	0.425653	0
		0.145162	0.545759	0
		0.123714	0.391046	0.0241159
		0.0945113	0.410053	0
		0.135845	0.352785	0
		0.16735	0.452023	0
		0.0956453	0.422476	0
		0.0960014	0.451716	0.0354816
		0.141335	0.492831	0
		0.149201	0.420527	0
		0.107051	0.359253	0
		0.129073	0.401327	0
		0.124998	0.419632	0
		0.115216	0.576515	0
		0.162608	0.354432	0
		0.100194	0.382338	0.0458437
		0.094565	0.386406	0.0346617
		0.162272	0.305586	0
		0.102329	0.517859	0
		0.0972484	0.429936	0.0353915
		0.169093	0.454945	0.0404724
		0.232395	0.376233	0
		0.118462	0.456675	0.0266976
		0.147634	0.442308	0
		0.118577	0.312294	0.0214203
		0.106086	0.468265	0
		0.126675	0.430966	0.0134868
		0.220489	0.388471	0
		0.159398	0.366795	0
		0.097618	0.29949	0.0167961
		0.143048	0.303775	0
		0.120522	0.50398	0
		0.0983186	0.426535	0
		0.16028	0.488565	0
		0.145912	0.43836	0
		0.129032	0.295882	0
		0.141175	0.441826	0.0126144
		0.200058	0.374957	0
		0.108118	0.397184	0.0317249
		0.186412	0.294282	0
		0.142728	0.382307	0
		0.185901	0.306424	0
		0.0826622	0.418563	0.0172168
		0.132543	0.435244	0
		0.0899407	0.363631	0
		0.147843	0.595489	0.0269446
		0.0927103	0.590997	0
		0.161948	0.402446	0.0292331
		0.0900045	0.410535	0
		0.0915984	0.436312	0
		0.146163	0.395323	0.0121636
		0.121248	0.572815	0
		0.127564	0.547049	0
		0.0916037	0.526821	0
		0.166442	0.384091	0.0266204
		0.189575	0.318631	0
		0.093136	0.361752	0
		0.164137	0.583415	0.00688068
		0.163065	0.466287	0
		0.119499	0.447094	0
		0.156502	0.369241	0.0108897
		0.0991817	0.379731	0
		0.0927942	0.316376	0
		0.086009	0.32462	0.0115492
		0.147013	0.458387	0
		0.101855	0.375969	0
		0.172718	0.505673	0.0134024
			0.336831	0.0268976
			0.449481
			0.415938

## Sheet: fig1 d
		balanced	loose	tight
		0.7345	0.1036	0.076674
		1.0082	0.0971	0.0863743
		1.1615	0.0453	0.0375387
		1.22	0.05	0.0504457
		1.2163	0.12	0.0943236
		1.0778	0.5845	0.0882479
		0.8587	0.1822	0.0746476
		0.6897	0.2221	0.109939
		0.5635	0.3029	0.137292
		0.4005	0.1885	0.143552
		0.2804	0.2704	0.124995
		0.2405	0.256	0.138655
		0.1955	0.2521	0.0529866
		0.1264	0.4706	0.176592
		0.2753	0.2551	0.132992
		0.3939	0.2735	0.141838
		0.5383	0.1567	0.155241
		0.5442	0.1318	0.168199
		0.4424	0.1757	0.0765702
		0.5258	0.417	0.0543822
		0.715	0.213	0.0859818
		0.8884	0.3652	0.0471322
		0.911	0.2494	0.0969254
		0.8067	0.2023	0.138574
		0.6283	0.2414	0.0787512
		0.3813	0.3778	0.0155516
		0.1633	0.1787	0.0414849
		0.0348	0.1934	0.0314897
		0.1555	0.1482	0.0132446
		0.212	0.1478	0.0109
		0.3048	0.0966	0.034114
		0.3614	0.0888	0.245147
		0.5417	0.1099	0.117696
		0.5718	0.1802	0.0899921
		0.676	0.1107	0.0949475
		0.7618	0.3682	0.20099
		0.8879	0.1772	0.167655
		0.848	0.1058	0.206441
		0.7104	0.4355	0.130943
		0.5446	0.0505	0.0937251
		0.4949	0.0663	0.0683542
		0.5428	0.0532	0.224557
		0.4287	0.08	0.0686711
		0.4314	0.0649	0.11445
		0.4277	0.0916	0.0760584
		0.4368	0.1221	0.0204846
		0.3743	0.1496	0.0828419
		0.424	0.1851	0.0970722
		0.5102	0.1086	0.19009
		0.6494	0.1513	0.0576815
		0.7534	0.1167	0.0467444
		0.7386	0.0824	0.0614249
		0.8165	0.1147	0.415873
		0.7968	0.0347	0.244395
		0.6099	0.0817	0.0755392
		0.4	0.0804	0.238887
		0.3649	0.0848	0.356174
		0.3823	0.1121	0.136193
		0.4157	0.1638	0.156433
		0.4174	0.354	0.150406
		0.4401	0.2687	0.154298
		0.5871	0.2876	0.126471
		0.7644	0.1921	0.120753
		0.7611	0.2239	0.117819
		0.7283	0.1752	0.154006
		0.561	0.0949	0.180783
		0.4675	0.1467	0.198128
		0.3389	0.0873	0.203474
		0.2692	0.0514	0.201107
		0.2859	0.116	0.16869
		0.2416	0.1164	0.113451
		0.3223	0.1542	0.32439
		0.2567	0.3393	0.188484
			0.2365	0.0976871
			0.2683	0.107074
			0.1995	0.0963336
			0.2527	0.135733
			0.2772	0.15463
			0.2515	0.147769
			0.2532	0.180871
			0.2832	0.161381
			0.1926	0.127917
			0.0007	0.153475
			0.1606	0.0925059
			0.1329	0.166929
			0.317	0.00675362
			0.2255	0.346142
			0.2874	0.100047
			0.1148	0.0968013
			0.1176	0.0663155
			0.093	0.0431243
			0.1699	0.0493817
			0.2231	0.129667
			0.2303	0.133092
			0.2271	0.135741
			0.2309	0.127945
			0.2299	0.115279
			0.219	0.0550326
			0.1783	0.0152876
			0.1714	0.300886
			0.1567	0.149948
			0.0713	0.145856
			0.1633	0.194971
			0.1786	0.111886
			0.0309	0.204658
			0.1759	0.0635118
			0.2111	0.0774027
			0.3075	0.0343612
			0.0423	0.0330125
			0.3146	0.036304
			0.1843	0.0189065
			0.2069	0.0511402
			0.1041	0.128887
				0.158281
				0.1583

## Sheet: fig1 e
				contact				cables				protrusion
				balanced	loose	tight		balanced	loose	tight		balanced	loose	tight
				0.095559	0.065198	0.094361		0.60959	0.470956	0.905639		0.294851	0.463846	0
				0.079033	0.079347	0.075501		0.782396	0.336475	0.895998		0.138571	0.584178	0.028501
				0.05395	0.071821	0.076545		0.700026	0.413903	0.923455		0.246024	0.514276	0
				0.060863	0.053643	0.057007		0.608792	0.312193	0.909873		0.330345	0.634164	0.03312
				0.082305	0.056354	0.105629		0.676052	0.438828	0.894371		0.241643	0.504818	0
				0.112386	0.067212	0.098002		0.659191	0.435537	0.901998		0.228423	0.497251	0
				0.105415	0.046026	0.059771		0.647355	0.320096	0.883132		0.24723	0.633878	0.057097
				0.085884	0.085087	0.067925		0.751315	0.450382	0.932075		0.162801	0.464531	0
				0.090579	0.081322	0.104523		0.525753	0.486614	0.853148		0.383668	0.432064	0.042329
				0.070032	0.102736	0.106739		0.602681	0.395898	0.893261		0.327287	0.501366	0
				0.104376	0.0519208	0.100876		0.64692	0.445178	0.874544		0.248704	0.502901	0.0245799
				0.0531245	0.0818546	0.0739653		0.622083	0.452463	0.90767		0.324792	0.465682	0.0183649
				0.118911	0.0782848	0.0746754		0.606599	0.390159	0.899027		0.27449	0.531556	0.0262976
				0.0631324	0.0427173	0.0842074		0.687009	0.45307	0.882485		0.249858	0.504213	0.0333077
				0.106201	0.0453579	0.111436		0.643118	0.430589	0.867941		0.250681	0.524053	0.0206223
				0.102225	0.0703897	0.117186		0.653061	0.387803	0.862376		0.244714	0.541807	0.0204382
				0.0885242	0.0641547	0.0682203		0.69881	0.40228	0.913163		0.212666	0.533565	0.018617
				0.0792138	0.0526977	0.0844522		0.666288	0.423751	0.894423		0.254498	0.523552	0.0211244
				0.0784406	0.0657198	0.105221		0.683782	0.456601	0.891599		0.237778	0.47768	0.0031799
				0.0523098	0.0608826	0.105173		0.620572	0.457191	0.848945		0.327119	0.481926	0.0458818
				0.0866763	0.0422372	0.0691812		0.668878	0.392609	0.913957		0.244445	0.565154	0.0168617
				0.0764728	0.0625882	0.115663		0.647147	0.457647	0.840039		0.276381	0.479764	0.0442986
				0.0767952	0.0482121	0.0711255		0.683435	0.456573	0.877799		0.23977	0.495215	0.051075
				0.0767695	0.0518923	0.0669412		0.639802	0.41883	0.910282		0.283429	0.529278	0.0227764
				0.0938165	0.077881	0.0977853		0.673703	0.444022	0.870323		0.232481	0.478097	0.031892
				0.0713799	0.0493769	0.0719793		0.634592	0.391351	0.896627		0.294028	0.559272	0.0313939
				0.0986726	0.0843842	0.0713595		0.631079	0.413741	0.909033		0.270249	0.501875	0.0196072
				0.0934844	0.052443	0.109287		0.625185	0.453259	0.87739		0.281331	0.494298	0.0133234
				0.0670342	0.0628401	0.0783424		0.654946	0.443377	0.88397		0.27802	0.493783	0.0376874
				0.0845082	0.0698168	0.0803414		0.691618	0.456759	0.900055		0.223874	0.473424	0.0196034
				0.0769466	0.0510332	0.0605962		0.677102	0.432459	0.905541		0.245951	0.516508	0.0338628
				0.0918542	0.0532079	0.0969891		0.608666	0.382857	0.893843		0.29948	0.563935	0.00916811
				0.10614	0.0650847	0.0761697		0.684762	0.44793	0.914139		0.209097	0.486985	0.00969082
				0.0847043	0.0480283	0.115428		0.617418	0.454719	0.841446		0.297877	0.497252	0.0431264
				0.087092	0.0482788	0.115522		0.646166	0.434299	0.862058		0.266742	0.517422	0.0224193
				0.110253	0.0482722	0.0879069		0.600387	0.440619	0.887864		0.28936	0.511109	0.0242295
				0.0872554	0.0624523	0.0969093		0.692182	0.439451	0.876454		0.220562	0.498097	0.0266371
				0.0864013	0.0776326	0.0974864		0.655732	0.411378	0.89497		0.257867	0.510989	0.00754342
				0.117049	0.058719	0.0616248		0.689335	0.432438	0.895732		0.193616	0.508843	0.0426428
				0.11361	0.0440896	0.0772155		0.60381	0.393695	0.883233		0.28258	0.562215	0.0395517
				0.0977122	0.0719666	0.0992465		0.749027	0.436484	0.849668		0.153261	0.49155	0.0510856
				0.0503244	0.0690614	0.105375		0.587269	0.382547	0.891135		0.362407	0.548392	0.00348989
				0.0767138	0.0701593	0.0746605		0.578366	0.368769	0.904781		0.34492	0.561071	0.020558
				0.0670957	0.0522824	0.0669069		0.567574	0.336464	0.902902		0.36533	0.611254	0.0301911
				0.100671	0.053574	0.0992056		0.732268	0.343598	0.879875		0.16706	0.602828	0.0209196
				0.082622	0.0724555	0.0955951		0.666046	0.445284	0.877998		0.251332	0.48226	0.0264065
				0.118419	0.045978	0.0868324		0.695427	0.427276	0.892712		0.186154	0.526746	0.0204559
				0.0623551	0.0811615	0.0949986		0.581986	0.374394	0.878547		0.355659	0.544445	0.0264546
				0.103132	0.0819258	0.106532		0.659403	0.463031	0.877289		0.237465	0.455043	0.0161793
				0.0743526	0.0414286	0.0913063		0.558764	0.334822	0.880998		0.366883	0.623749	0.0276953
				0.0759762	0.0568716	0.0900417		0.711812	0.391424	0.909593		0.212212	0.551704	0.000365132
				0.108824	0.0503419	0.0838252		0.694601	0.383418	0.870858		0.196575	0.56624	0.0453168
				0.0670028	0.0784575	0.102852		0.719437	0.437172	0.845284		0.21356	0.48437	0.0518637
				0.0967714	0.0708767	0.0876258		0.721426	0.441328	0.860737		0.181803	0.487795	0.0516375
				0.10346	0.0849705	0.0888293		0.567449	0.356162	0.856859		0.329091	0.558867	0.0543117
				0.0702456	0.0598245	0.0913085		0.628262	0.398567	0.874157		0.301492	0.541609	0.0345344
				0.0970908	0.0435045	0.0851425		0.634529	0.392382	0.882863		0.26838	0.564113	0.0319944
				0.0839401	0.0649605	0.0965499		0.719559	0.420484	0.866667		0.1965	0.514556	0.0367827
				0.0897523	0.0692831	0.0647663		0.570863	0.429311	0.921517		0.339384	0.501406	0.0137167
				0.0640845	0.0619122	0.0794166		0.619368	0.435656	0.899001		0.316547	0.502432	0.021582
				0.0819993	0.0809823	0.102512		0.6763	0.368644	0.884263		0.241701	0.550374	0.0132251
				0.0557515	0.0506297	0.0621822		0.642218	0.425158	0.933923		0.302031	0.524212	0.00389449
				0.110251	0.0675223	0.110017		0.66562	0.421714	0.888402		0.224129	0.510764	0.00158103
				0.0568945	0.0783471	0.106676		0.734047	0.352766	0.846462		0.209058	0.568887	0.0468624
				0.10066	0.067672	0.0702764		0.699618	0.34666	0.879778		0.199722	0.585668	0.0499453
				0.053942	0.072737	0.0732698		0.724103	0.399771	0.909114		0.221955	0.527492	0.0176166
				0.115447	0.0715339	0.101837		0.711379	0.464364	0.845605		0.173174	0.464102	0.0525584
				0.0814309	0.084481	0.0681085		0.69961	0.377654	0.904365		0.218959	0.537865	0.0275265
				0.119152	0.0742506	0.0643606		0.662374	0.411937	0.908399		0.218474	0.513812	0.02724
				0.110199	0.0642148	0.0749122		0.739573	0.361334	0.917034		0.150228	0.574452	0.00805389
				0.0600772	0.0786622	0.0934625		0.56043	0.435177	0.876659		0.379493	0.48616	0.0298785
				0.0752931	0.0680883	0.0874434		0.551595	0.365713	0.877377		0.373112	0.566198	0.0351795
				0.0619081	0.0646323	0.0674937		0.646919	0.400834	0.913449		0.291173	0.534534	0.019057
				0.0710656	0.0612919	0.0613518		0.647257	0.427871	0.923641		0.281677	0.510837	0.015007
				0.110215	0.060187	0.0842671		0.679079	0.454726	0.887896		0.210706	0.485087	0.027837
				0.0731744	0.0700432	0.0848106		0.560989	0.464301	0.877357		0.365837	0.465656	0.0378327
				0.0873326	0.075327	0.0670199		0.672458	0.40661	0.88368		0.240209	0.518063	0.0493002
				0.0551836	0.0782893	0.0725294		0.726647	0.349407	0.903464		0.218169	0.572303	0.0240067
				0.0580403	0.0597794	0.0892615		0.586147	0.350901	0.867943		0.355813	0.589319	0.0427956
				0.0705127	0.0702112	0.0870053		0.668155	0.366051	0.857573		0.261332	0.563738	0.0554217
				0.0749618	0.0555846	0.081629		0.699245	0.4477	0.904157		0.225793	0.496715	0.0142139
				0.102042	0.0493868	0.100131		0.665178	0.3656	0.85595		0.23278	0.585014	0.0439184
				0.0707517	0.0485095	0.100271		0.729745	0.444	0.867388		0.199504	0.507491	0.0323407
				0.0685068	0.0542682	0.111095		0.722286	0.364093	0.870797		0.209208	0.581638	0.0181078
				0.0665345	0.0722846	0.0763712		0.552169	0.460097	0.886464		0.381296	0.467619	0.0371648
				0.0923675	0.0615703	0.0978517		0.549212	0.378998	0.886856		0.358421	0.559432	0.0152923
				0.115641	0.0601686	0.0836145		0.629206	0.357523	0.881279		0.255153	0.582308	0.035107
				0.0709819	0.0633269	0.11959		0.737446	0.365152	0.862048		0.191572	0.571521	0.0183619
				0.092307	0.0985915	0.111665		0.700696	0.416246	0.87117		0.206997	0.485162	0.0171652
				0.061509	0.0696162	0.0621404		0.675837	0.39626	0.905513		0.262654	0.534123	0.0323463
				0.102904	0.0460784	0.0767719		0.530549	0.379232	0.866364		0.366546	0.574689	0.0568645
				0.052715	0.0738961	0.0650793		0.746765	0.446316	0.89611		0.20052	0.479788	0.0388102
				0.0565292	0.0766087	0.0763263		0.740965	0.411937	0.890284		0.202506	0.511454	0.03339
					0.0613167	0.0901387			0.406961	0.867537			0.531722	0.0423243
					0.0677827	0.0817611			0.458407	0.871668			0.47381	0.0465709
					0.0470052	0.0909166			0.370017	0.898743			0.582977	0.0103402
					0.0530945	0.0953018			0.436008	0.871634			0.510897	0.0330646
					0.0541686	0.103571			0.435522	0.88992			0.510309	0.00650928
					0.0710575	0.0669153			0.383262	0.897773			0.54568	0.0353114
					0.08435	0.0656857			0.409495	0.920923			0.506155	0.0133914
					0.070439	0.0925365			0.34062	0.872477			0.588941	0.0349861
					0.0512702	0.094831			0.337553	0.894063			0.611177	0.0111062
						0.0869055				0.898889				0.0142055
						0.0725762				0.891313				0.0361111
						0.116476				0.857736				0.0257876

## Sheet: fig1 f
	balanced	loose	tight
	0.648066	0.52969	1
	0.578119	0.492268	0.95273
	0.821903	0.335539	1
	0.723637	0.46692	1
	0.742654	0.465035	1
	0.736685	0.329889	1
	0.535285	0.44593	0.964878
	0.739946	0.365474	1
	0.849537	0.503803	1
	0.673996	0.180049	0.969172
	0.532818	0.264805	1
	0.560245	0.277421	1
	0.609061	0.259601	0.989617
	0.61159	0.400211	0.986186
	0.710284	0.349769	0.981955
	0.835389	0.395279	1
	0.625665	0.436605	1
	0.661254	0.2632	0.985433
	0.641362	0.368361	1
	0.672189	0.247439	1
	0.777045	0.305515	1
	0.555113	0.260463	1
	0.649394	0.299551	0.966518
	0.729547	0.482837	0.970361
	0.646583	0.462478	1
	0.594722	0.34245	0.967975
	0.754136	0.256552	1
	0.720617	0.354051	1
	0.587208	0.264086	1
	0.647241	0.459125	1
	0.686837	0.404848	0.971839
	0.687722	0.452451	0.965779
	0.66094	0.234045	0.97107
	0.542914	0.280913	0.925971
	0.665317	0.434117	1
	0.688679	0.298247	0.97504
	0.60412	0.377974	1
	0.678982	0.356147	0.978305
	0.541118	0.423081	0.977434
	0.788172	0.29893	1
	0.80775	0.36547	1
	0.709511	0.306886	0.963653
	0.727148	0.445209	1
	0.652821	0.271385	1
	0.657504	0.289956	0.981001
	0.681904	0.220936	1
	0.833492	0.266207	1
	0.558097	0.287423	1
	0.661673	0.333386	0.985412
	0.659574	0.417763	1
	0.55658	0.426517	1
	0.743987	0.442979	1
	0.727434	0.457359	0.966223
	0.70496	0.272148	1
	0.777885	0.301123	1
	0.710871	0.407146	1
	0.737079	0.336885	0.980509
	0.627801	0.452279	1
	0.629381	0.457717	1
	0.698061	0.47432	1
	0.667563	0.332641	1
	0.746548	0.427625	0.966271
	0.696123	0.289759	0.932399
	0.729253	0.350586	1
	0.621055	0.287381	1
	0.668397	0.481549	1
	0.758215	0.464129	0.967842
	0.624019	0.298318	0.987877
	0.747557	0.479483	1
	0.652143	0.473305	1
	0.713056	0.320607	0.963111
	0.705866	0.275866	1
	0.660952	0.376965	0.962929
	0.658706	0.438717	1
	0.868473	0.34512	0.964029
	0.678734	0.300328	1
	0.821493	0.412937	1
	0.756146	0.302408	0.981762
	0.650893	0.364754	0.974028
	0.67222	0.224446	1
	0.833854	0.415858	1
	0.650974	0.233597	0.984223
	0.633135	0.370519	1
	0.817639	0.322232	1
	0.648954	0.454484	1
	0.670617	0.417404	1
	0.701171	0.358201	0.964795
	0.643338	0.378364	1
	0.667497	0.398942	1
	0.762465	0.229915	0.964081
	0.706614	0.381011	1
	0.66651	0.378884	1
	0.713165	0.458304	0.918636
	0.772067	0.34727	0.940351
	0.727595	0.300123	0.972706
	0.681377	0.455996	0.973351
	0.790981	0.326297	1
	0.671022	0.292685	1
	0.646956	0.498091	0.961227
	0.759445	0.372045	1
	0.565922	0.449578	0.988179
	0.614037	0.430372	0.986874
	0.655783	0.360024	1
	0.634333	0.367243	1
	0.720521	0.272935	1
	0.640258	0.37907
		0.431278
		0.507975
		0.272935

## Sheet: fig1 g
		cable				protrusion
	front	middle	rear		front	middle	rear
	0.162687	0.498006	0.339307		0.797124	0	0.202876
	0.304597	0.465266	0.230137		0.772182	0	0.227818
	0.100559	0.48903	0.410411		0.348201	0.507592	0.144207
	0.209171	0.337256	0.453573		0.614915	0.385085	0
	0.245878	0.393917	0.360205		1	0	0
	0.121289	0.709949	0.168762		0.268846	0.078425	0.652729
	0.13323	0.360402	0.506368		0.690171	0	0.309829
	0.162624	0.532122	0.305254		1	0	0
	0.113288	0.54626	0.340452		0.862626	0	0.137374
	0.15569	0.317324	0.526986		0.79471	0.20529	0
	0.178197	0.394962	0.42684		0.635877	0.0408187	0.323304
	0.17338	0.531316	0.295304		0.657604	0.240431	0.101965
	0.189886	0.386677	0.423437		0.63396	0.0982647	0.267776
	0.19447	0.54475	0.260779		0.760163	0.0294506	0.210387
	0.183326	0.37916	0.437514		0.503591	0.240253	0.256156
	0.168654	0.379012	0.452334		0.730865	0.210515	0.0586203
	0.179752	0.45042	0.369828		0.847337	0.151044	0.00161917
	0.188584	0.527162	0.284253		0.844384	0.0330287	0.122587
	0.202071	0.516219	0.28171		0.746808	0.149576	0.103617
	0.177762	0.41584	0.406399		0.759405	0.216901	0.0236939
	0.197103	0.392042	0.410855		0.750866	0.139813	0.109322
	0.185939	0.543382	0.27068		0.721199	0.127725	0.151076
	0.166728	0.406011	0.427261		0.607138	0.176159	0.216703
	0.169423	0.368149	0.462428		0.576532	0.295571	0.127897
	0.166072	0.484855	0.349073		0.687959	0.0891706	0.22287
	0.16366	0.428734	0.407606		0.644691	0.147976	0.207333
	0.171074	0.484829	0.344097		0.593425	0.18562	0.220955
	0.219919	0.50887	0.271211		0.533419	0.280521	0.18606
	0.219815	0.400622	0.379564		0.633769	0.192426	0.173805
	0.214752	0.412613	0.372635		0.738963	0.229725	0.0313125
	0.204356	0.497021	0.298623		0.483302	0.238949	0.277749
	0.218632	0.439338	0.34203		0.712645	0.0558661	0.231489
	0.194555	0.470009	0.335436		0.668974	0.18197	0.149056
	0.199536	0.532507	0.267957		0.536499	0.283927	0.179574
	0.187519	0.545435	0.267046		0.554292	0.187485	0.258223
	0.16443	0.456682	0.378888		0.785356	0.0675017	0.147142
	0.20209	0.497129	0.300781		0.707004	0.250411	0.0425853
	0.199715	0.485446	0.314839		0.644998	0.0263343	0.328667
	0.168431	0.495404	0.336165		0.600068	0.204238	0.195693
	0.199571	0.517528	0.2829		0.478424	0.201066	0.32051
	0.211713	0.47414	0.314147		0.608404	0.238729	0.152867
	0.198752	0.414658	0.38659		0.534249	0.181475	0.284276
	0.142935	0.552971	0.304094		0.381714	0.425509	0.192777
	0.21851	0.423429	0.358062		0.475748	0.117488	0.406764
	0.168689	0.485941	0.345369		0.340318	0.394627	0.265055
	0.179535	0.488677	0.331787		0.333846	0.349744	0.31641
	0.207938	0.560933	0.231129		0.634888	0.209505	0.155607
	0.204221	0.555903	0.239876		0.363737	0.400598	0.235666
	0.128047	0.437402	0.434551		0.370782	0.27077	0.358448
	0.26664	0.534677	0.198683		0.441339	0.197536	0.361125
	0.235227	0.45329	0.311482		0.476583	0.124904	0.398513
	0.208479	0.34546	0.446061		0.687248	0.193764	0.118989
	0.185989	0.409948	0.404063		0.431727	0.187553	0.38072
	0.139579	0.419818	0.440603		0.255924	0.307438	0.436638
	0.204944	0.341373	0.453683		0.278341	0.366178	0.355481
	0.210013	0.392906	0.397081		0.528949	0.267702	0.203348
	0.16061	0.439836	0.399553		0.409037	0.373323	0.21764
	0.205134	0.344559	0.450306		0.625193	0.155164	0.219643
	0.142268	0.5933	0.264432		0.284517	0.217973	0.49751
	0.205358	0.534761	0.259881		0.485421	0.164318	0.350262
	0.200303	0.33373	0.465967		0.688455	0.172143	0.139402
	0.202011	0.393782	0.404207		0.341525	0.285813	0.372662
	0.243285	0.476901	0.279814		0.397167	0.341666	0.261167
	0.266312	0.419348	0.31434		0.409771	0.209347	0.380882
	0.269219	0.493258	0.237523		0.445404	0.104602	0.449994
	0.137857	0.503558	0.358584		0.474819	0.180523	0.344658
	0.242693	0.550284	0.207023		0.667428	0.159647	0.172925
	0.142145	0.502777	0.355078		0.6896	0.20287	0.10753
	0.166122	0.601693	0.232185		0.603164	0.241632	0.155204
	0.14035	0.47775	0.3819		0.347034	0.186494	0.466472
	0.12992	0.516656	0.353425		0.358938	0.276147	0.364915
	0.25765	0.336763	0.405587		0.447248	0.147204	0.405548
	0.185033	0.483377	0.33159		0.394129	0.232993	0.372878
	0.24299	0.369942	0.387068		0.982806	0.00786351	0.00933096
	0.322265	0.540855	0.13688		0.50364	0.225311	0.271049
	0.156979	0.519813	0.323208		0.736295	0.113256	0.150449
	0.294718	0.37774	0.327542		0.755854	0.149258	0.094889
	0.184376	0.313431	0.502193		0.276894	0.22324	0.499866
	0.128509	0.49566	0.375831		0.8729	0.0689585	0.0581414
	0.33722	0.33908	0.3237		0.366495	0.0965794	0.536926
	0.0975359	0.411781	0.490683		0.792798	0.054258	0.152944
	0.351506	0.478702	0.169792		0.729278	0.108345	0.162377
	0.134441	0.322177	0.543383		0.783312	0.0471702	0.169518
	0.134357	0.378445	0.487197		0.374253	0.105806	0.519941
	0.346538	0.325752	0.327709		0.653481	0.0139927	0.332527
	0.212611	0.447925	0.339464		0.673135	0.032137	0.294728
	0.105344	0.551966	0.34269		0.595195	0.123099	0.281706
	0.273202	0.514136	0.212662		0.863036	0.0527942	0.0841698
	0.142254	0.344363	0.513383		0.674893	0.131742	0.193365
	0.197622	0.694207	0.108171		0.840703	0.0427996	0.116497
	0.146802	0.638889	0.214308		0.549366	0.16938	0.281254
	0.14422	0.516089	0.339691		0.967574	0.00596337	0.0264625
	0.346618	0.488233	0.165149		0.259559	0.180447	0.559994
	0.283536	0.67672	0.0397431		0.493119	0.231792	0.275089
	0.183567	0.443368	0.373065		0.506802	0.0621941	0.431004
	0.227793	0.353042	0.419165		0.646337	0.0422028	0.31146
	0.0973299	0.657243	0.245427		0.791503	0.0194155	0.189082
	0.157908	0.529268	0.312824
	0.206683	0.59071	0.202607
	0.27928	0.315754	0.404966
	0.29085	0.462584	0.246566
	0.120628	0.601038	0.278334

## Sheet: fig1 i
		protrusion			cable
		degree			degree
		0	39		0	185
		15	0		15	85
		30	42		30	122
		45	0		45	115
		60	63		60	196
		75	150		75	130
		90	188		90	176
		105	118		105	117
		120	27		120	146
		135	5		135	105
		150	8		150	95
		165	4		165	121
		180	43		180	83
		195	92		195	36
		210	0		210	19
		225	99		225	30
		240	123		240	18
		255	200		255	33
		270	271		270	85
		285	196		285	28
		300	118		300	63
		315	50		315	45
		330	58		330	70
		345	2		345	62

## Sheet: fig1 j
		balanced			loose			tight
	cable	protrusion		cable	protrusion		cable	protrusion
	0.4801	0.5199		0.1476	0.8524		0.9254	0.0746
	0.451375	0.548625		0.109718	0.890282		0.921912	0.078088
	0.393072	0.606928		0.214365	0.785635		0.893589	0.106411
	0.502229	0.497771		0.120459	0.879541		0.89873	0.10127
	0.415062	0.584938		0.131203	0.868797		0.931765	0.068235
	0.474249	0.525751		0.205102	0.794898		0.92264	0.07736
	0.465	0.535		0.256696	0.743304		0.939545	0.060455
	0.482275	0.517725		0.249491	0.750509		0.926434	0.073566
	0.555552	0.444448		0.280725	0.719275		0.925382	0.074618
	0.485304	0.514696		0.1444	0.8556		0.88282	0.11718
	0.50294	0.49706		0.179469	0.820531		0.93729	0.06271
	0.474734	0.525266		0.245292	0.754708		0.932694	0.067306
	0.542214	0.457786		0.212182	0.787818		0.874211	0.125789
	0.395852	0.604148		0.213662	0.786338		0.911934	0.088066
	0.334657	0.665343		0.229171	0.770829		0.90562	0.09438
	0.470791	0.529209		0.200048	0.799952		0.85644	0.14356
	0.439083	0.560917		0.229885	0.770115		0.866956	0.133044
	0.417569	0.582431		0.301563	0.698437		0.780201	0.219799
	0.381064	0.618936		0.346228	0.653772		0.877994	0.122006
	0.6104	0.3896		0.240076	0.759924		0.887818	0.112182
	0.360378	0.639622		0.279082	0.720918		0.857896	0.142104
	0.468485	0.531515		0.291112	0.708888		0.900388	0.099612
	0.393223	0.606777		0.220998	0.779002		0.910086	0.089914
	0.37921	0.62079		0.341381	0.658619		0.820377	0.179623
	0.273289	0.726711		0.292318	0.707682		0.878409	0.121591
	0.503845	0.496155		0.328724	0.671276		0.938272	0.061728
	0.579991	0.420009		0.343148	0.656852		0.929728	0.070272
	0.417461	0.582539		0.245301	0.754699		0.802048	0.197952
	0.570503	0.429497		0.212973	0.787027		0.927696	0.072304
	0.601797	0.398203		0.292468	0.707532		0.872049	0.127951
	0.401637	0.598363		0.313533	0.686467		0.889024	0.110976
	0.341153	0.658847		0.213935	0.786065		0.862184	0.137816
	0.332709	0.667291		0.244697	0.755303		0.834496	0.165504
	0.377203	0.622797		0.215654	0.784346		0.923957	0.076043
	0.429938	0.570062		0.161966	0.838034		0.81395	0.18605
	0.494879	0.505121		0.164561	0.835439		0.86406	0.13594
	0.434312	0.565688		0.150739	0.849261		0.894418	0.105582
	0.578625	0.421375		0.288703	0.711297		0.831444	0.168556
	0.476572	0.523428		0.228215	0.771785		0.91149	0.08851
	0.486635	0.513365		0.190721	0.809279		0.894875	0.105125
	0.547813	0.452187		0.236856	0.763144		0.87427	0.12573
	0.599538	0.400462		0.218884	0.781116		0.838585	0.161415
	0.542549	0.457451		0.267412	0.732588		0.866043	0.133957
	0.435746	0.564254		0.262972	0.737028		0.923279	0.076721
	0.420977	0.579023		0.222029	0.777971		0.805654	0.194346
	0.400838	0.599162		0.295951	0.704049		0.897208	0.102792
	0.698529	0.301471		0.209899	0.790101		0.812716	0.187284
	0.580732	0.419268		0.226795	0.773205		0.86646	0.13354
	0.692035	0.307965		0.438422	0.561578		1	0
	0.44359	0.55641		0.224481	0.775519		0.934824	0.065176
	0.638532	0.361468		0.271553	0.728447		0.95262	0.04738
	0.441895	0.558105		0.379375	0.620625		0.955748	0.044252
	0.683163	0.316837		0.234781	0.765219		0.974269	0.025731
	0.632946	0.367054		0.207188	0.792812		0.950835	0.049165
	0.646416	0.353584		0.158628	0.841372		0.990945	0.009055
	0.514702	0.485298		0.294869	0.705131		0.959685	0.040315
				0.318943	0.681057		0.995642	0.004358
				0.176615	0.823385		0.984184	0.015816
				0.183102	0.816898		0.99442	0.00558
				0.142984	0.857016

## Sheet: fig2 b
		contact				cables				protrusion
		balance	loose	tight		balance	loose	tight		balance	loose	tight
		0.388191	0.411583	0.273334		0.344118	0.198534	0.308918		0.328659	0.79613	0.0551224
		0.417053	0.506215	0.263439		0.643854	0.230465	0.492393		0.431812	0.579958	0.0673731
		0.27379	0.386708	0.290246		0.36368	0.283942	0.6398		0.130943	0.824596	0.0447694
		0.375355	0.339757	0.322436		0.379836	0.10822	0.441289		0.201065	0.475847	0.0432529
		0.378742	0.379151	0.369089		0.389897	0.205394	0.531928		0.164243	0.438361	0.0548684
		0.306992	0.380698	0.444043		0.326466	0.125315	0.678641		0.229176	0.581778	0.0643638
		0.471241	0.308603	0.370734		0.481402	0.164885	0.752358		0.284686	0.35292	0.103276
		0.353013	0.337107	0.42426		0.28302	0.262736	0.517565		0.148953	0.477608	0.0734527
		0.354893	0.437358	0.345417		0.348079	0.185831	0.461364		0.180501	0.414418	0.0915834
		0.385729	0.330564	0.362569		0.375761	0.164749	0.650113		0.31543	0.319952	0.0372148
		0.264824	0.447997	0.422014		0.331751	0.126823	0.597557		0.162999	0.488774	0.133609
		0.35654	0.437393	0.371451		0.435066	0.1748	0.460761		0.282267	0.290884	0.107603
		0.304566	0.39667	0.396989		0.48782	0.126103	0.731487		0.191307	0.340407	0.143064
		0.407429	0.425131	0.371821		0.368979	0.194908	0.37787		0.326616	0.389769	0.084075
		0.396946	0.351036	0.414079		0.434229	0.222163	0.670862		0.371208	0.385246	0.0570128
		0.36167	0.320132	0.323143		0.298431	0.271578	0.722872		0.27761	0.392719	0.0807046
		0.290153	0.340936	0.344574		0.396506	0.20364	0.550739		0.181887	0.340315	0.0927931
		0.406887	0.3504	0.354498		0.43471	0.177242	0.528064		0.368533	0.665411	0.134369
		0.314754	0.462831	0.326622		0.386619	0.193076	0.640202		0.269749	0.351037	0.154457
		0.406698	0.41449	0.432236		0.427406	0.130611	0.604839		0.28691	0.392767	0.108352
		0.296727	0.291907	0.350648		0.46704	0.269627	0.322699		0.197571	0.339543	0.070406
		0.488775	0.401448	0.337042		0.406748	0.117374	0.73398		0.23443	0.350167	0.0603475
		0.407454	0.405428	0.306436		0.372468	0.192101	0.669744		0.244515	0.378148	0.0831306
		0.269702	0.396761	0.287779		0.317132	0.201207	0.619545		0.164273	0.330473	0.101119
		0.36975	0.340622	0.354117		0.49521	0.235911	0.407734		0.16094	0.318392	0.133607
		0.272194	0.438217	0.407517		0.448771	0.164782	0.568988		0.181313	0.353049	0.125537
		0.246318	0.435021	0.369129		0.377955	0.15611	0.410335		0.246236	0.371362	0.0530647
		0.371221	0.297385	0.325756		0.475673	0.195855	0.588437		0.260977	0.35103	0.0623833
		0.290207	0.253349	0.335609		0.414147	0.213757	0.635473		0.164109	0.307908	0.0722892
		0.466679	0.266353	0.349402		0.38679	0.252109	0.650437		0.217019	0.259933	0.109579

## Sheet: fig2 c
		balanced					loose				tight
		front	middle	rear		front	middle	rear		front	middle	rear
		0.487626	0.289633	0.268215		0.640195	0.595352	0.51981		0.205799	0.18657	0.165695
		0.776574	0.449808	0.445165		0.420089	0.412756	0.466716		0.247102	0.268499	0.342507
		0.208839	0.29715	0.262638		0.687693	0.701643	0.70898		0.352332	0.359536	0.337563
		0.330914	0.259399	0.312387		0.340723	0.345431	0.25043		0.258897	0.245091	0.238804
		0.239124	0.328195	0.293796		0.316834	0.345125	0.370338		0.284727	0.309433	0.305386
		0.278449	0.265827	0.319173		0.402259	0.371644	0.359962		0.371479	0.40973	0.357801
		0.404695	0.392072	0.393707		0.295002	0.263973	0.271355		0.4682	0.38909	0.454378
		0.231468	0.211275	0.228529		0.419194	0.401059	0.366932		0.312337	0.301996	0.291684
		0.253243	0.299926	0.268226		0.34122	0.308829	0.312486		0.27197	0.270713	0.304948
		0.478127	0.312229	0.283731		0.268899	0.260531	0.247816		0.375188	0.383856	0.294614
		0.236868	0.268011	0.263945		0.334022	0.307363	0.34576		0.373159	0.395087	0.352615
		0.389302	0.314051	0.411357		0.265602	0.262416	0.218732		0.306684	0.252747	0.311858
		0.327202	0.33753	0.390609		0.248013	0.234881	0.265181		0.422613	0.468362	0.449691
		0.240486	0.322426	0.518019		0.341964	0.305412	0.290187		0.23342	0.224889	0.249842
		0.346176	0.542759	0.362686		0.352374	0.311567	0.310075		0.386616	0.362875	0.366326
		0.460222	0.22395	0.210976		0.375837	0.336863	0.352538		0.397663	0.398636	0.435565
		0.268985	0.337732	0.292085		0.279873	0.333825	0.258566		0.343982	0.347911	0.294628
		0.315656	0.644102	0.288374		0.482594	0.434841	0.433808		0.360399	0.319379	0.335717
		0.238142	0.516563	0.265268		0.27645	0.287262	0.308806		0.439065	0.422539	0.356589
		0.315219	0.32052	0.474282		0.308918	0.225086	0.305262		0.374353	0.373142	0.345811
		0.337466	0.363526	0.33179		0.341779	0.308929	0.32613		0.176433	0.213834	0.212354
		0.379913	0.348715	0.267741		0.265349	0.21081	0.273569		0.386591	0.395152	0.435944
		0.361293	0.284966	0.31251		0.308926	0.325475	0.280026		0.371632	0.39903	0.383478
		0.264835	0.239226	0.244026		0.294796	0.27973	0.278054		0.385221	0.37415	0.34539
		0.290314	0.335199	0.39412		0.320882	0.280892	0.287084		0.262426	0.298985	0.268453
		0.31611	0.380309	0.28271		0.279496	0.297305	0.25357		0.333114	0.361772	0.369806
		0.392385	0.285912	0.291675		0.321769	0.226614	0.297449		0.237243	0.249778	0.223362
		0.389149	0.391925	0.363655		0.285474	0.305261	0.285668		0.357718	0.305716	0.334258
		0.276734	0.298282	0.323574		0.279351	0.279601	0.277569		0.36869	0.361354	0.35494
		0.359229	0.34366	0.235408		0.280635	0.284901	0.255553		0.373148	0.410275	0.381665

[truncated: 77 more sheets: fig2 d, fig3 b, fig3 c, fig3 d, fig3 e, fig3 f, fig3 g, fig4 b, fig4 c, fig4 d, fig4 f, fig4 g, fig4 h, fig5 b, fig5 d, fig5 f, fig5 h, fig5 j, fig5 l, fig6 b …]
